# Supplementary material for: Comparative Effectiveness of SGLT2i and GLP-1RA on Blood Pressure in Hypertensive Patients with Type 2 Diabetes: A Saudi Multicenter Retrospective Study
Source: J Clin Med. 2025 Oct 21;14(20):7428. doi: 10.3390/jcm14207428 (PMC12564954; doi:10.3390/jcm14207428)
Supplement: Supplementary file 1 [file jcm-14-07428-s001.zip]

Archive with 1 entries (1 files):
- jcm-3891555-supplementary.pdf
